# Supplementary material for: Camera traps are an effective tool for monitoring insect–plant interactions
Source: Ecol Evol. 2022 Jun 2;12(6):e8962. doi: 10.1002/ece3.8962 (PMC9163375; doi:10.1002/ece3.8962)
Supplement: Supplementary file 2 — Video Examples [file ECE3-12-e8962-s001.zip]

Archive with 3 entries (3 files):
- Supplemental Info Videos/08140020.avi
- Supplemental Info Videos/08210024.avi
- Supplemental Info Videos/08040046.avi
